# Supplementary material for: Weight stigma after bariatric surgery: A qualitative study with Brazilian women
Source: PLoS One. 2023 Jul 27;18(7):e0287822. doi: 10.1371/journal.pone.0287822 (PMC10374044; doi:10.1371/journal.pone.0287822)
Supplement: S2 File — In this supporting material we present the schedule of the individual semi-structured interviews. (XLSX) [file pone.0287822.s002.xlsx]

## Sheet: JUN.20
This Supporting Information shows the schedule of the individual semistructured interviews, from June 2020 to August 2020. Each month is in a worksheet tab. The name of the participants was anonimyzed and the number besides the name indicates which part of the interview session was carried out (e.g., I - first part of the interview; II - second part of the interview; III - third part of the inter…
Time	2020-06-01	Time	2020-06-02	Time	2020-06-03	Time	2020-06-04	Time	2020-06-05
		15:00:00	Sonia I
Time	2020-06-08	Time	2020-06-09	Time	2020-06-10	Time	2020-06-11	Time	2020-06-12
17:00:00	Caren I
Time	2020-06-15	Time	2020-06-16	Time	2020-06-17	Time	2020-06-18	Time	2020-06-19
17:00:00	Caren II
								14:00:00	Norma I
				18:00:00	Marcia I
Time	2020-06-22	Time	2020-06-23	Time	2020-06-24	Time	2020-06-25	Time	2020-06-26
		11:00:00	Norma II
						13:00:00	Carmen I	13:00:00	Amanda II
		15:00:00	Amanda I
								15:00:00	Marina I
18:00:00	Vivian I					18:00:00	Vivian II
Time	2020-06-29	Time	2020-06-30	Time	2020-07-01	Time	2020-07-02	Time	2020-07-03
		10:00:00	Cristina I
13:00:00	Entrevista Carmen II			12:00:00	Amanda III
						14:00:00	Marina II
		15:00:00	Simone I
18:00:00	Marcia II			17:00:00	Luana I			18:00:00	Giovana I

## Sheet: JUL.20
This Supporting Information shows the schedule of the individual semistructured interviews, from June 2020 to August 2020. Each month is in a worksheet tab. The name of the participants was anonimyzed and the number besides the name indicates which part of the interview session was carried out (e.g., I - first part of the interview; II - second part of the interview; III - third part of the inter…
Time	2020-07-06	Time	2020-07-07	Time	2020-07-08	Time	2020-07-09	Time	2020-07-10
10:00:00	Cristina II							10:00:00	Rosana I
		14:00:00	Patricia I
						14:00:00	Luana II	14 pm	Eugenia I
				18:00:00	Giovana II
19:00:00	Vivian III
Time	2020-07-13	Time	2020-07-14	Time	2020-07-15	Time	2020-07-16	Time	2020-07-17
								10:00:00	Rosana II
16:00:00	Eugenia II	14:00:00	Patricia II
18:00:00	Teresa I			17:00:00	Roberta I
Time	2020-07-20	Time	2020-07-21	Time	2020-07-22	Time	2020-07-23	Time	2020-07-24
				13:00:00	Eugenia III
								14:00:00	Rita I
04:00:00	Monica I			16:00:00	Monica II
18:00:00	Teresa II			18:00:00	Roberta II
Time	2020-07-27	Time	2020-07-28	Time	2020-07-29	Time	2020-07-30	Time	2020-07-31
10:00:00	Joana I	10:00:00	Catia I					10:00:00	Catia II
02:00:00	Rita II
		15:00:00	Irene I	15:00:00	Irene II
18:00:00	Marcia III
				18:00:00	Myrian I

## Sheet: AGO.20 
This Supporting Information shows the schedule of the individual semistructured interviews, from June 2020 to August 2020. Each month is in a worksheet tab. The name of the participants was anonimyzed and the number besides the name indicates which part of the interview session was carried out (e.g., I - first part of the interview; II - second part of the interview; III - third part of the inter…
Time	2020-08-03	Time	2020-08-04	Time	2020-08-05	Time	2020-08-06	Time	2020-08-07
10:00:00	Bruna I
02:00:00	Celia II	02:00:00	Arlete I					13:00:00	Maddalena II
						02:00:00	Joana II	15:00:00	Benedita I
				02:00:00	Maddalena I
18:00:00	Myrian II
Time	2020-08-10	Time	2020-08-11	Time	2020-08-12	Time	2020-08-13	Time	2020-08-14
		10:00:00	Arlete III
02:00:00	Arlete II	02:00:00	Celia II	02:00:00	Celia III
				19:00:00	Tania I	19:00:00	Tania II
Time	2020-08-17	Time	2020-08-18	Time	2020-08-19	Time	2020-08-20	Time	2020-08-21
10:00:00	Bruna II
18:00:00	Tania III			17:00:00	Benedita II
Time	2020-08-24	Time	2020-08-25	Time	2020-08-26	Time	2020-08-27	Time	2020-08-28
		10:00:00	Lais I					11:00:00	Lais II
